# Supplementary material for: Simulations of lipid bilayers using the CHARMM36 force field with the TIP3P-FB and TIP4P-FB water models
Source: PeerJ. 2018 Aug 14;6:e5472. doi: 10.7717/peerj.5472 (PMC6097494; doi:10.7717/peerj.5472)
Supplement: Supplemental Information 3 [file peerj-06-5472-s003.zip]

Archive with 6 entries (5 files):
- inputfiles/
- inputfiles/md.conf
- inputfiles/tip3p-fb.prm
- inputfiles/tip3p-fb.rtf
- inputfiles/tip4p-fb.prm
- inputfiles/tip4p-fb.rtf
