# Supplementary material for: Simulations of lipid bilayers using the CHARMM36 force field with the TIP3P-FB and TIP4P-FB water models
Source: PeerJ. 2018 Aug 14;6:e5472. doi: 10.7717/peerj.5472 (PMC6097494; doi:10.7717/peerj.5472)
Supplement: Supplemental Information 3 [file peerj-06-5472-s003.zip › inputfiles/tip3p-fb.prm]

* TIP3P-FB WATER PARAMETER FILE
*
BOND
HT   OT     450.0       1.01181 ! TIP3P-FB geometry
HT   HT       0.0       1.64 ! TIP3P-FB geometry

ANGLES
HT   OT   HT      55.0     108.148    ! FROM TI3P-FB GEOMETRY

!
NONB
HT       0.0000     0.0000    0.0000
OT       0.0000    -0.1559    1.7836

END
