# Supplementary material for: Simulations of lipid bilayers using the CHARMM36 force field with the TIP3P-FB and TIP4P-FB water models
Source: PeerJ. 2018 Aug 14;6:e5472. doi: 10.7717/peerj.5472 (PMC6097494; doi:10.7717/peerj.5472)
Supplement: Supplemental Information 3 [file peerj-06-5472-s003.zip › inputfiles/tip3p-fb.rtf]

* TIP3P-FB WATER TOPOLOGY FILE
*
   18    1
MASS     4 HT     1.00800 ! TIP3P-FB WATER HYDROGEN
MASS    58 OT    15.99940 ! TIP3P-FB WATER OXYGEN

RESI TIP3      0.000   ! TIP3P-FB
GROUP
ATOM OH2  OT     -0.848448
ATOM H1   HT      0.424224
ATOM H2   HT      0.424224
BOND OH2  H1     OH2  OM    OH2  H2     H1   H2 ! THE LAST BOND IS NEEDED FOR SHAKE
THET H1   OH2  H2


PATC  FIRS NONE LAST NONE

END
