# Supplementary material for: Simulations of lipid bilayers using the CHARMM36 force field with the TIP3P-FB and TIP4P-FB water models
Source: PeerJ. 2018 Aug 14;6:e5472. doi: 10.7717/peerj.5472 (PMC6097494; doi:10.7717/peerj.5472)
Supplement: Supplemental Information 3 [file peerj-06-5472-s003.zip › inputfiles/tip4p-fb.prm]

* TIP4P-FB WATER PARAMETER FILE
*
BOND
HT   OT     450.0       0.9572 ! from TIP4P-FB geometry
HT   HT       0.0       1.5139 ! from TIP4-FBP geometry (for SHAKE w/PARAM)
LP   OT     450.0       0.102957 ! from TIP4P-FB geometry

ANGLES
HT   OT   HT      55.0     104.52    ! FROM TIP4PFB GEOMETRY
HT   OT   LP      50.0      52.26
!
NONB
HT       0.0000     0.0000    0.0000
OT       0.0000    -0.1790    1.7766 
LP       0.0000     0.0000    0.0000 ! TIP4P-FB lone pair

END
