# Supplementary material for: Simulations of lipid bilayers using the CHARMM36 force field with the TIP3P-FB and TIP4P-FB water models
Source: PeerJ. 2018 Aug 14;6:e5472. doi: 10.7717/peerj.5472 (PMC6097494; doi:10.7717/peerj.5472)
Supplement: Supplemental Information 3 [file peerj-06-5472-s003.zip › inputfiles/tip4p-fb.rtf]

* TIPS3P WATER TOPOLOGY FILE
*
   18    1
MASS     4 HT     1.00800 ! TIPS3P WATER HYDROGEN
MASS    58 OT    15.99940 ! TIPS3P WATER OXYGEN
MASS    89 LP     0.00000 ! TIPS3P WATER OXYGEN CHARGE CENTER

RESI TIP4    0.000   ! TIPS4P WATER MODEL
GROUP
ATOM OH2  OT      0.00
ATOM H1   HT      0.52587
ATOM H2   HT      0.52587
ATOM OM   LP     -1.05174
BOND OH2  H1     OH2  OM    OH2  H2     H1   H2 ! THE LAST BOND IS NEEDED FOR SHAKE
THET H1   OH2  H2

IC   H1   OM   *OH2   H2    0.8984   52.26  180.00   52.26   0.8984
IC   H2   H1    OH2   OM    0.0000    0.00    0.00   52.26   0.15

PATC  FIRS NONE LAST NONE

! you will need to invoke a command such as:
!    LONEpair BISEctor DIST 0.15 ANGLE 0.0 DIHE 0.0 -
!            SELE ATOM SOLV * OM  END  SELE ATOM SOLV * OH2 END - 
!            SELE ATOM SOLV * H1  END  SELE ATOM SOLV * H2  END
! to create the lonepairs
END
